# Supplementary material for: Assessing whole-host homogenisation as a new tool for parasite detection and identification
Source: Curr Res Parasitol Vector Borne Dis. 2026 Jan 1;9:100348. doi: 10.1016/j.crpvbd.2026.100348 (PMC12818088; doi:10.1016/j.crpvbd.2026.100348)
Supplement: Supplementary file 2 — Table S1. List of all individual replicates and their gel and sequencing performance grouped by target parasite taxa. [file mmc2.xlsx]

## Sheet: Anguillicola crassus
Supplementary file 2. Table S1. List of all individual replicates and their gel and sequencing performance grouped by target parasite taxa.
Position on PCR Plate	Samples/replicates	Positive band on the gel?		Rerun-positive band on the gel?	Sequence?	Rerun-sequence?	GenBank accession number
		Replicate 1	Replicate 2
A1	Eel_01_a	No	No
B1	Eel_01_b	No	No
C1	Eel_01_c	No	No
D1	Eel_01_d	No	No
E1	Eel_01_e	No	No
F1	Eel_01_f	No	No
G1	Eel_01_g	No	No
H1	Eel_01_h	No	No
A2	Eel_01_i	No	Yes	No	No
B2	Eel_01_j	No	No
C2	Eel_02_a	No	Yes	No	Yes		PX677912
D2	Eel_02_b	Yes	Yes		Yes		PX677913
E2	Eel_02_c	Yes	Yes		Yes		PX677914
F2	Eel_02_d	Yes	Yes		Yes		PX677915
G2	Eel_02_e	Yes	Yes		Yes		PX677916
H2	Eel_02_f	Yes	Yes		Yes		PX677917
A3	Eel_02_g	Yes	Yes		Yes		PX677918
B3	Eel_02_h	Yes	Yes		Yes		PX677919
C3	Eel_02_i	Yes	Yes		Yes		PX677920
D3	Eel_02_j	Yes	Yes		Yes		PX677921
E3	Eel_03_a	Yes	Yes		Yes		PX677922
F3	Eel_03_b	Yes	Yes		Yes		PX677923
G3	Eel_03_c	Yes	Yes		Yes		PX677924
H3	Eel_03_d	No	No		No
A4	Eel_03_e	Yes	No	No	Yes		PX677925
B4	Eel_03_f	Yes	Yes		Yes		PX677926
C4	Eel_03_g	Yes	Yes		Yes		PX677927
D4	Eel_03_h	Yes	No	Yes	Yes		PX677928
E4	Eel_03_i	No	No
F4	Eel_03_j	Yes	Yes		Yes		PX677929
G4	Eel_04_a	Yes	Yes		Yes		PX677930
H4	Eel_04_b	Yes	No	Yes	Yes		PX677931
A5	Eel_04_c	No	No
B5	Eel_04_d	No	No
C5	Eel_04_e	No	No
D5	Eel_04_f	No	No
E5	Eel_04_g	Yes	Yes	Yes (positive control)	Yes		PX677932
F5	Eel_04_h	No	No
G5	Eel_04_i	No	No
H5	Eel_04_j	No	No
A6	Eel_05_a	Yes	Yes	Yes (positive control)	Yes		PX677933
B6	Eel_05_b	Yes	Yes		Yes		PX677934
C6	Eel_05_c	Yes	Yes		Yes		PX677935
D6	Eel_05_d	Yes	Yes		Yes		PX677936
E6	Eel_05_e	Yes	Yes		Yes		PX677937
F6	Eel_05_f	Yes	Yes		Yes		PX677938
G6	Eel_05_g	Yes	Yes		Yes		PX677939
H6	Eel_05_h	Yes	Yes		Yes		PX677940
A7	Eel_05_i	Yes	Yes		Yes		PX677941
B7	Eel_05_j	Yes	Yes		Yes		PX677942

## Sheet: Pseudodactylogyrus sp.
Supplementary file 2. Table S1. List of all individual replicates and their gel and sequencing performance grouped by target parasite taxa.
Position on PCR Plate	Samples/replicates	Positive band on the gel?		Rerun-positive band on the gel?	Sequence?	Rerun-sequence?	GenBank accession number
		Replicate 1	Replicate 2
A1	Eel_01_a	Yes	Yes		Yes		PX635322
B1	Eel_01_b	Yes	Yes		Yes		PX635321
C1	Eel_01_c	Yes	Yes		Yes		PX635320
D1	Eel_01_d	Yes	Yes		Yes		PX635319
E1	Eel_01_e	Yes	Yes		No	Yes	PX635318
F1	Eel_01_f	Yes	Yes		Yes		PX635323
G1	Eel_01_g	Yes	Yes		Yes		PX635324
H1	Eel_01_h	Yes	Yes		Yes		PX635325
A2	Eel_01_i	Yes	Yes		Yes		PX635326
B2	Eel_01_j	Yes	Yes		Yes		PX635327
C2	Eel_02_a	Yes	Yes		Yes		PX635328
D2	Eel_02_b	Yes	Yes		Yes		PX635329
E2	Eel_02_c	Yes	Yes		Yes		PX635330
F2	Eel_02_d	Yes	Yes		Yes		PX635331
G2	Eel_02_e	Yes	Yes		Yes		PX635332
H2	Eel_02_f	Yes	Yes		Yes		PX635334
A3	Eel_02_g	Yes	Yes		Yes		PX635333
B3	Eel_02_h	Yes	Yes		Yes		PX635335
C3	Eel_02_i	Yes	Yes		Yes		PX635336
D3	Eel_02_j	Yes	Yes		Yes		PX635337
E3	Eel_03_a	Yes	Yes		Yes		PX635338
F3	Eel_03_b	Yes	Yes		No	No
G3	Eel_03_c	Yes	Yes		Yes		PX635339
H3	Eel_03_d	Yes	Yes		Yes		PX635340
A4	Eel_03_e	Yes	Yes		Yes		PX635341
B4	Eel_03_f	Yes	Yes		Yes		PX635342
C4	Eel_03_g	Yes	Yes		Yes		PX635343
D4	Eel_03_h	Yes	Yes		Yes		PX635344
E4	Eel_03_i	No	Yes	Yes	Yes		PX635345
F4	Eel_03_j	Yes	Yes		Yes		PX635346
G4	Eel_04_a	Yes	Yes		Yes		PX635347
H4	Eel_04_b	Yes	Yes		Yes		PX635348
A5	Eel_04_c	Yes	Yes		Yes		PX635349
B5	Eel_04_d	Yes	Yes		No	Yes	PX635350
C5	Eel_04_e	Yes	Yes		Yes		PX635351
D5	Eel_04_f	Yes	Yes		Yes		PX635352
E5	Eel_04_g	Yes	Yes		No	Yes	PX635353
F5	Eel_04_h	Yes	Yes		Yes		PX635354
G5	Eel_04_i	Yes	Yes		Yes		PX635355
H5	Eel_04_j	Yes	Yes		Yes		PX635356
A6	Eel_05_a	No	Yes	No	No	No
B6	Eel_05_b	No	No
C6	Eel_05_c	Yes	No	Yes	Yes		PX635314
D6	Eel_05_d	No	No
E6	Eel_05_e	No	Yes	Yes	No	No
F6	Eel_05_f	No	Yes	Yes	Yes		PX635315
G6	Eel_05_g	No	Yes	Yes	Yes		PX635316
H6	Eel_05_h	Yes	Yes	Yes (positive control)	Yes		PX635317
A7	Eel_05_i	Yes	Yes		No	No
B7	Eel_05_j	No	No

## Sheet: Pomphorhynchus sp.
Supplementary file 2. Table S1. List of all individual replicates and their gel and sequencing performance grouped by target parasite taxa.
Position on PCR Plate	Samples/replicates	Positive band on the gel?		Rerun-positive band on the gel?	Sequence?	Rerun-sequence?	GenBank accession number
		Replicate 1	Replicate 2
A1	Eel_01_a	No	No
B1	Eel_01_b	No	No
C1	Eel_01_c	No	No
D1	Eel_01_d	No	No
E1	Eel_01_e	No	No
F1	Eel_01_f	No	No
G1	Eel_01_g	No	No
H1	Eel_01_h	No	No
A2	Eel_01_i	No	No
B2	Eel_01_j	No	No
C2	Eel_02_a	No	No
D2	Eel_02_b	No	No
E2	Eel_02_c	No	No
F2	Eel_02_d	No	No
G2	Eel_02_e	No	No
H2	Eel_02_f	No	No
A3	Eel_02_g	No	No
B3	Eel_02_h	No	No
C3	Eel_02_i	No	No
D3	Eel_02_j	No	No
E3	Eel_03_a	Yes	No	No	No	No
F3	Eel_03_b	Yes	Yes	Yes (positive control)	Yes		PX677945
G3	Eel_03_c	Yes	Yes		No	No
H3	Eel_03_d	No	No
A4	Eel_03_e	No	No
B4	Eel_03_f	No	No
C4	Eel_03_g	Yes	No	No	No	No
D4	Eel_03_h	Yes	No	No	No	No
E4	Eel_03_i	Yes	Yes	Yes (positive control)	Yes		PX677943
F4	Eel_03_j	Yes	Yes	No (positive control)	Yes		PX677944
G4	Eel_04_a	No	No
H4	Eel_04_b	Yes	No	Yes	No	No
A5	Eel_04_c	No	No
B5	Eel_04_d	Yes	No		No	No
C5	Eel_04_e	No	No
D5	Eel_04_f	No	No
E5	Eel_04_g	No	No
F5	Eel_04_h	No	No
G5	Eel_04_i	No	No
H5	Eel_04_j	No	No
A6	Eel_05_a	No	No
B6	Eel_05_b	No	No
C6	Eel_05_c	No	No
D6	Eel_05_d	No	No
E6	Eel_05_e	No	No
F6	Eel_05_f	No	No
G6	Eel_05_g	No	No
H6	Eel_05_h	No	No
A7	Eel_05_i	No	No
B7	Eel_05_j	No	No

## Sheet: Bothriocephalus|Proteocephalus 
Supplementary file 2. Table S1. List of all individual replicates and their gel and sequencing performance grouped by target parasite taxa.
Position on PCR Plate	Samples/replicates	Positive band on the gel?		Rerun-positive band on the gel?	Sequence?	Rerun-sequence?	GenBank accession number
		Replicate 1	Replicate 2
A1	Eel_01_a	No*	No*	NA	No
B1	Eel_01_b	No*	No*	NA	No
C1	Eel_01_c	No*	No*	NA	No
D1	Eel_01_d	No*	No*	NA	No
E1	Eel_01_e	No*	Yes*	NA	Yes		PX684372
F1	Eel_01_f	No*	No*	NA	No
G1	Eel_01_g	No*	Yes*	NA	Yes		PX684373
H1	Eel_01_h	No*	Yes*	NA	Yes		PX684374
A2	Eel_01_i	No*	Yes*	NA	No
B2	Eel_01_j	No*	Yes*	NA	Yes		PX684375
C2	Eel_02_a	No*	Yes	NA	Yes		PX684376
D2	Eel_02_b	No*	No*	NA	No	Yes	PX684377
E2	Eel_02_c	No*	Yes*	NA	Yes		PX684378
F2	Eel_02_d	Yes*	Yes	NA	Yes		PX684379
G2	Eel_02_e	Yes*	Yes	NA	Yes		PX684380
H2	Eel_02_f	Yes*	Yes	NA	Yes		PX684381
A3	Eel_02_g	No*	Yes	NA	Yes		PX684382
B3	Eel_02_h	No*	Yes	NA	Yes		PX684383
C3	Eel_02_i	No*	Yes	NA	Yes		PX684384
D3	Eel_02_j	No*	Yes	NA	Yes		PX684385
E3	Eel_03_a	No*	No*	NA	No
F3	Eel_03_b	No*	No*	NA	No
G3	Eel_03_c	No*	No*	NA	No
H3	Eel_03_d	No*	No*	NA	No
A4	Eel_03_e	No*	No*	NA	No
B4	Eel_03_f	No*	No*	NA	No
C4	Eel_03_g	No*	No*	NA	No
D4	Eel_03_h	No*	No*	NA	No
E4	Eel_03_i	No*	No*	NA	No
F4	Eel_03_j	No*	No*	NA	No
G4	Eel_04_a	No	Yes	NA	Yes		PX684386
H4	Eel_04_b	Yes	Yes	NA	Yes		PX684387
A5	Eel_04_c	Yes	Yes	NA	Yes		PX684388
B5	Eel_04_d	Yes	Yes	NA	Yes		PX684389
C5	Eel_04_e	Yes	Yes	NA	Yes		PX684390
D5	Eel_04_f	Yes	Yes	NA	No	Yes	PX684391
E5	Eel_04_g	Yes	Yes	NA	No	No
F5	Eel_04_h	Yes	Yes	NA	Yes		PX684392
G5	Eel_04_i	Yes	Yes	NA	Yes		PX684393
H5	Eel_04_j	Yes	Yes	NA	Yes		PX684394
A6	Eel_05_a	No	Yes	NA	Yes		PX684395
B6	Eel_05_b	Yes	Yes	NA	Yes		PX684396
C6	Eel_05_c	Yes	Yes	NA	Yes		PX684397
D6	Eel_05_d	Yes	Yes	NA	Yes		PX684398
E6	Eel_05_e	Yes	Yes	NA	Yes		PX684399
F6	Eel_05_f	Yes	Yes	NA	Yes		PX684400
G6	Eel_05_g	Yes	Yes	NA	Yes		PX684401
H6	Eel_05_h	Yes	Yes	NA	Yes		PX684402
A7	Eel_05_i	Yes	Yes	NA	Yes		PX684403
B7	Eel_05_j	Yes	Yes	NA	Yes		PX684404
		*no band at the target length/non-specific amplification
